# Supplementary material for: Enhanced Tumor Diagnostics via Cyber-Physical Workflow: Integrating Morphology, Morphometry, and Genomic MultimodalData Analysis and Visualization in Digital Pathology
Source: Sensors (Basel). 2025 Jul 17;25(14):4465. doi: 10.3390/s25144465 (PMC12300765; doi:10.3390/s25144465)
Supplement: Supplementary file 1 [file sensors-25-04465-s001.zip]

Archive with 10 entries (10 files):
- S1_Written_Informed_Consent__translated.pdf
- S10_signed_COI.pdf
- S2_3a1577b0-b140-4e22-aca1-5678de158d28.profile
- S3_NGS_Viewer_user_interactions.pdf
- S4_Gemini_poznan_video.mp4
- S5_Normal__with_cross_cut_ref__after__40x.jpg
- S6_03_tyf_nat_16um__40x.jpg
- S7_08_tyf_crc_16um__40x.jpg
- S8_Slide_ROIs_2024_01_22_09_38_44-Normal__with_cross_cut_ref__after__40x.xml
- S9_Gene_mutations_of_cells_per_chrs.pdf
