# Supplementary material for: Enhanced Tumor Diagnostics via Cyber-Physical Workflow: Integrating Morphology, Morphometry, and Genomic MultimodalData Analysis and Visualization in Digital Pathology
Source: Sensors (Basel). 2025 Jul 17;25(14):4465. doi: 10.3390/s25144465 (PMC12300765; doi:10.3390/s25144465)
Supplement: Supplementary file 1 [file sensors-25-04465-s001.zip › S2_3a1577b0-b140-4e22-aca1-5678de158d28.profile]

<Profile Version="1.2">
  <Main>
    <Name Value="keret kor" />
    <ProfileID Value="3a1577b0-b140-4e22-aca1-5678de158d28" />
    <PColorRed Value="228" />
    <PColorGreen Value="109" />
    <PColorBlue Value="209" />
  </Main>
  <Scanning>
    <ScanningMode Value="Sm_Brightfield" />
    <GrabbingMode Value="Gm_Continous" />
    <OutputBitDepth Value="BitDepth8bit" />
    <OutputResolution Value="orNative" />
    <ObjectiveType Magnification="40" ImmersionType="DryObjective" Class="PlanApochromat" />
    <CalculateSlideSharpnessEnabled Value="False" />
  </Scanning>
  <Preview>
    <PreviewType Value="Normal" />
    <ThresholdEnabled Value="True" />
    <ThresholdMode Value="Manual" />
    <ThresholdValue Value="30" />
    <DilationEnabled Value="True" />
    <DilationInFOV Value="1" />
    <MarkerThresholdValue Value="128" />
    <ScanEverythingInsideMarker Value="False" />
    <CoverslipDetectionEnabled Value="True" />
    <CoverslipDetectionMode Value="csmAuto" />
    <CoverslipDetectionManualArea Value="0/0/1/0/1/1/0/1" />
    <RemoveSpecksEnabled Value="True" />
    <RemoveSpecksValue Value="375000" />
    <ScanMapSelectionBoxEnabled Value="True" />
    <ScanMapSelectionBoxCompImageFromArea Value="True" />
    <FillHolesEnabled Value="True" />
    <ScanMapSelectionBoxArea Value="0.160420163779982/0.103626482213439/0.679336112471907/0.846762845849802" />
    <DrawObjects>
      <DrawObject_0 Type="dotCircle" FitRectangle="0.149597876721577/0.41501976284585/0.665170132325142/0.370553359683794" Angle="0" IsEreaser="False" />
    </DrawObjects>
  </Preview>
  <Live>
    <Multilayer>
      <MultilayerMode Value="SingleLayer" />
      <MultilayerStepCount Value="2" />
      <MultilayerStepSizeInNm Value="200" />
    </Multilayer>
    <Focus>
      <FocusingMode Value="fmAuto" />
      <FocusDistanceInUm Value="4196.30606860158" />
      <FocusLowerLimitInNm Value="0" />
      <FocusUpperLimitInNm Value="320000" />
      <ManualFocusPoints>
        <FullFocusPoints />
        <FineFocusPoints />
      </ManualFocusPoints>
    </Focus>
    <ICC>
      <ICCProfile Value="ICCProfile_Custom" />
      <ColorScheme Value="ColorMatrixColorScheme__Calibrated" />
      <WhitePoint Value="ColorMatrixWhitePoint__D65" />
      <Gamma Value="ColorMatrixGamma_Medium" />
      <CustomMatrixEnabled Value="False" />
      <CustomMatrix Value="0/0/1/0/1/0/1/0/0" />
    </ICC>
    <Filter>
      <FilterParams>
        <FilterParam_0 FilterPosition="0" />
      </FilterParams>
    </Filter>
    <LabelAreaRotated180 Value="False" />
  </Live>
</Profile>
