# Supplementary material for: Enhanced Tumor Diagnostics via Cyber-Physical Workflow: Integrating Morphology, Morphometry, and Genomic MultimodalData Analysis and Visualization in Digital Pathology
Source: Sensors (Basel). 2025 Jul 17;25(14):4465. doi: 10.3390/s25144465 (PMC12300765; doi:10.3390/s25144465)
Supplement: Supplementary file 1 [file sensors-25-04465-s001.zip › S8_Slide_ROIs_2024_01_22_09_38_44-Normal__with_cross_cut_ref__after__40x.xml]

<?xml version="1.0" encoding="utf-8"?>
<GroupsAndShapes xmlns="http://molecular-machines.com">
  <StageInserts BoundingBoxLeft="-22.1" BoundingBoxRight="137.9" BoundingBoxTop="-13.4" BoundingBoxBottom="96.6" Geometry="0" Info="" Name="" NumberOfSlides="3" />
  <Slide BoundingBoxLeft="26" BoundingBoxRight="102" BoundingBoxTop="-1.59999999999999" BoundingBoxBottom="24.4" Geometry="0" Info="" Name="A1" />
  <Slide BoundingBoxLeft="25.9" BoundingBoxRight="101.9" BoundingBoxTop="27.2" BoundingBoxBottom="53.2" Geometry="0" Info="" Name="B1" />
  <Slide BoundingBoxLeft="25.7" BoundingBoxRight="101.7" BoundingBoxTop="55.6" BoundingBoxBottom="81.6" Geometry="0" Info="" Name="C1" />
  <Group Name="CutAndCollect" CoordinateSystem="1" Visible="1" Listed="1" MultiSelect="1" Cutable="1" Collectable="1" ShowLabel="1" ShowShapeCenter="0" TagIndex="1" PenColor="65280" PenWidth="1" MaxNumShapes="0">
    <Shape Type="1" Cut="0" Cutable="1" Collected="0" Collectable="1" MicroscopeZ="-999999999" Closed="1" Use="0" CellsParent="A1" BoundingBoxLeft="46.83134657836645" BoundingBoxRight="46.865253863134662" BoundingBoxTop="10.985695364238422" BoundingBoxBottom="11.019602649006636" Geometry="0" Info="" Name="BFEBFBFF000806EC_2024.01.22.09:52:31">
      <Point X="46.83134657836645" Y="11.00264900662253" />
      <Point X="46.865253863134662" Y="11.00264900662253" />
    </Shape>
    <Shape Type="1" Cut="0" Cutable="1" Collected="0" Collectable="1" MicroscopeZ="-999999999" Closed="1" Use="0" CellsParent="A1" BoundingBoxLeft="46.818631346578371" BoundingBoxRight="46.850772626931573" BoundingBoxTop="10.882207505518775" BoundingBoxBottom="10.914348785871976" Geometry="0" Info="" Name="BFEBFBFF000806EC_2024.01.22.09:54:19">
      <Point X="46.818631346578371" Y="10.898278145695375" />
      <Point X="46.850772626931573" Y="10.898278145695375" />
    </Shape>
    <Shape Type="1" Cut="0" Cutable="1" Collected="0" Collectable="1" MicroscopeZ="-999999999" Closed="1" Use="0" CellsParent="A1" BoundingBoxLeft="46.573863134657842" BoundingBoxRight="46.607417218543048" BoundingBoxTop="10.785783664459173" BoundingBoxBottom="10.819337748344383" Geometry="0" Info="" Name="BFEBFBFF000806EC_2024.01.22.09:55:37">
      <Point X="46.573863134657842" Y="10.802560706401778" />
      <Point X="46.607417218543048" Y="10.802560706401778" />
    </Shape>
    <Shape Type="1" Cut="0" Cutable="1" Collected="0" Collectable="1" MicroscopeZ="-999999999" Closed="1" Use="0" CellsParent="A1" BoundingBoxLeft="46.4078587196468" BoundingBoxRight="46.439293598234" BoundingBoxTop="10.707726269315685" BoundingBoxBottom="10.739161147902884" Geometry="0" Info="" Name="BFEBFBFF000806EC_2024.01.22.09:58:06">
      <Point X="46.4078587196468" Y="10.723443708609285" />
      <Point X="46.439293598234" Y="10.723443708609285" />
    </Shape>
    <Shape Type="1" Cut="0" Cutable="1" Collected="0" Collectable="1" MicroscopeZ="-999999999" Closed="1" Use="0" CellsParent="A1" BoundingBoxLeft="56.361059602649021" BoundingBoxRight="56.395320088300231" BoundingBoxTop="10.873024282560721" BoundingBoxBottom="10.907284768211934" Geometry="0" Info="" Name="BFEBFBFF000806EC_2024.01.22.09:59:27">
      <Point X="56.361059602649021" Y="10.890154525386327" />
      <Point X="56.395320088300231" Y="10.890154525386327" />
    </Shape>
    <Shape Type="1" Cut="0" Cutable="1" Collected="0" Collectable="1" MicroscopeZ="-999999999" Closed="1" Use="0" CellsParent="A1" BoundingBoxLeft="55.978189845474617" BoundingBoxRight="56.010684326710823" BoundingBoxTop="10.735982339955861" BoundingBoxBottom="10.768476821192067" Geometry="0" Info="" Name="BFEBFBFF000806EC_2024.01.22.10:01:24">
      <Point X="55.978189845474617" Y="10.752229580573964" />
      <Point X="56.010684326710823" Y="10.752229580573964" />
    </Shape>
    <Shape Type="1" Cut="0" Cutable="1" Collected="0" Collectable="1" MicroscopeZ="-999999999" Closed="1" Use="0" CellsParent="A1" BoundingBoxLeft="57.843090507726274" BoundingBoxRight="57.877704194260495" BoundingBoxTop="9.6523620309050884" BoundingBoxBottom="9.6869757174393065" Geometry="0" Info="" Name="BFEBFBFF000806EC_2024.01.22.10:03:50">
      <Point X="57.843090507726274" Y="9.6696688741721974" />
      <Point X="57.877704194260495" Y="9.6696688741721974" />
    </Shape>
    <Shape Type="1" Cut="0" Cutable="1" Collected="0" Collectable="1" MicroscopeZ="-999999999" Closed="1" Use="0" CellsParent="A1" BoundingBoxLeft="57.908079470198686" BoundingBoxRight="57.9426931567329" BoundingBoxTop="9.3959381898454879" BoundingBoxBottom="9.4305518763797025" Geometry="0" Info="" Name="BFEBFBFF000806EC_2024.01.22.10:05:42">
      <Point X="57.908079470198686" Y="9.4132450331125952" />
      <Point X="57.9426931567329" Y="9.4132450331125952" />
    </Shape>
    <Shape Type="1" Cut="0" Cutable="1" Collected="0" Collectable="1" MicroscopeZ="-999999999" Closed="1" Use="0" CellsParent="A1" BoundingBoxLeft="70.904459161147912" BoundingBoxRight="70.93554083885212" BoundingBoxTop="12.716379690949239" BoundingBoxBottom="12.747461368653433" Geometry="0" Info="" Name="BFEBFBFF000806EC_2024.01.22.10:07:10">
      <Point X="70.904459161147912" Y="12.731920529801336" />
      <Point X="70.93554083885212" Y="12.731920529801336" />
    </Shape>
    <Shape Type="1" Cut="0" Cutable="1" Collected="0" Collectable="1" MicroscopeZ="-999999999" Closed="1" Use="0" CellsParent="A1" BoundingBoxLeft="70.1655629139073" BoundingBoxRight="70.196644591611488" BoundingBoxTop="12.24238410596028" BoundingBoxBottom="12.273465783664474" Geometry="0" Info="" Name="BFEBFBFF000806EC_2024.01.22.10:09:48">
      <Point X="70.1655629139073" Y="12.257924944812377" />
      <Point X="70.196644591611488" Y="12.257924944812377" />
    </Shape>
    <Shape Type="1" Cut="0" Cutable="1" Collected="0" Collectable="1" MicroscopeZ="-999999999" Closed="1" Use="0" CellsParent="A1" BoundingBoxLeft="70.267284768211937" BoundingBoxRight="70.298366445916116" BoundingBoxTop="10.831699779249458" BoundingBoxBottom="10.862781456953655" Geometry="0" Info="" Name="BFEBFBFF000806EC_2024.01.22.10:11:27">
      <Point X="70.267284768211937" Y="10.847240618101557" />
      <Point X="70.298366445916116" Y="10.847240618101557" />
    </Shape>
    <Shape Type="1" Cut="0" Cutable="1" Collected="0" Collectable="1" MicroscopeZ="-999999999" Closed="1" Use="0" CellsParent="A1" BoundingBoxLeft="70.4060927152318" BoundingBoxRight="70.437174392935987" BoundingBoxTop="11.189492273730698" BoundingBoxBottom="11.220573951434892" Geometry="0" Info="" Name="BFEBFBFF000806EC_2024.01.22.10:12:19">
      <Point X="70.4060927152318" Y="11.205033112582795" />
      <Point X="70.437174392935987" Y="11.205033112582795" />
    </Shape>
  </Group>
  <Group Name="REFERENCE" CoordinateSystem="1" Visible="1" Listed="0" MultiSelect="0" Cutable="0" Collectable="0" ShowLabel="1" ShowShapeCenter="1" TagIndex="-1" PenColor="15673865" PenWidth="1" MaxNumShapes="3">
    <Shape Type="9" Cut="0" Cutable="1" Collected="0" Collectable="1" MicroscopeZ="-999999999" Closed="1" Use="0" CellsParent="A1" BoundingBoxLeft="33" BoundingBoxRight="33" BoundingBoxTop="3.40000000000001" BoundingBoxBottom="3.40000000000001" Geometry="0" Info="" Name="">
      <Point X="33" Y="3.40000000000001" />
    </Shape>
    <Shape Type="9" Cut="0" Cutable="1" Collected="0" Collectable="1" MicroscopeZ="-999999999" Closed="1" Use="0" CellsParent="A1" BoundingBoxLeft="33.107019867549667" BoundingBoxRight="33.107019867549667" BoundingBoxTop="18.733863134657845" BoundingBoxBottom="18.733863134657845" Geometry="0" Info="" Name="">
      <Point X="33.107019867549667" Y="18.733863134657845" />
    </Shape>
    <Shape Type="9" Cut="0" Cutable="1" Collected="0" Collectable="1" MicroscopeZ="-999999999" Closed="1" Use="0" CellsParent="A1" BoundingBoxLeft="76.756997792494488" BoundingBoxRight="76.756997792494488" BoundingBoxTop="18.896688741721864" BoundingBoxBottom="18.896688741721864" Geometry="0" Info="" Name="">
      <Point X="76.756997792494488" Y="18.896688741721864" />
    </Shape>
  </Group>
</GroupsAndShapes>
